# Supplementary material for: A Comparative Study on Hexavalent Chromium Adsorption onto Chitosan and Chitosan-Based Composites
Source: Polymers (Basel). 2021 Oct 6;13(19):3427. doi: 10.3390/polym13193427 (PMC8512014; doi:10.3390/polym13193427)
Supplement: Supplementary file 1 [file polymers-13-03427-s001.zip]

Archive with 1 entries (1 files):
- polymers-1372730-supplementary.pdf
